# Supplementary material for: Artificial Neural Networks Predicted the Overall Survival and Molecular Subtypes of Diffuse Large B-Cell Lymphoma Using a Pancancer Immune-Oncology Panel
Source: Cancers (Basel). 2021 Dec 20;13(24):6384. doi: 10.3390/cancers13246384 (PMC8699516; doi:10.3390/cancers13246384)
Supplement: Supplementary file 1 [file cancers-13-06384-s001.zip]

Archive with 1 entries (1 files):
- cancers-1470601-supplementary.pdf
